# Supplementary material for: White matter disconnectivity fingerprints causally linked to dissociated forms of alexia
Source: Commun Biol. 2021 Dec 20;4:1413. doi: 10.1038/s42003-021-02943-z (PMC8688436; doi:10.1038/s42003-021-02943-z)
Supplement: Supplementary file 5 — Supplementary data 2 [file 42003_2021_2943_MOESM5_ESM.xlsx]

## Sheet: lsAF
Ph-A (n=4)	Ls-A (n=16)	Pu-A (n=7)
116	0	0
49	0	0
83	0	0
25	0	0
	0	0
	0	0
	1	0
	0
	0
	0
	0
	0
	1
	1
	0
	0

## Sheet: pAF
Ph-A (n=4)	Ls-A (n=16)	Pu-A (n=7)
9.234	1.83	4.02
7.095	14	10.4
0	27.495	0
12.834	1.5	3.75
	0	14.9
	5.5	0
	14.124	6
	0
	0
	0
	14.018
	0
	0
	4.536
	0
	3

## Sheet: ILF
Ph-A (n=4)	Ls-A (n=16)	Pu-A (n=7)
3.078	22.57	150.348
0	0	40.56
0	51.831	79
5.332	1.431	6.25
	9.17	34.05
	1.1	0
	116.82	0
	47.483
	39.825
	70.24
	27.004
	26.274
	156.752
	72.198
	37.145
	2

## Sheet: IFOF
Ph-A (n=4)	Ls-A (n=16)	Pu-A (n=7)
0	15.006	60.3
0	0	0
0	38.844	15.2
0	0	0
	0	0
	0	0
	0	0
	0
	14.632
	74.4
	1.978
	0
	0
	50.274
	44.365
	0

## Sheet: VOF
Ph-A (n=4)	Ls-A (n=16)	Pu-A (n=7)
0	0	0
0	0	1.04
0	0	0
0	0	0
	0	2
	0	45.65
	0	0
	0
	0
	0
	0
	0
	0
	0
	0
	0
